# Supplementary material for: Transcriptome analysis provides insights into the responses of sweet potato to sweet potato virus disease (SPVD)
Source: Virus Res. 2021 Apr 2;295:198293. doi: 10.1016/j.virusres.2020.198293 (PMC7985617; doi:10.1016/j.virusres.2020.198293)
Supplement: Supplementary file 2 [file mmc2.xlsx]

## Sheet: Table S1
Supplementary Table 1. Summary statistics of RNA-Seq data
Sample name	Treatment	Weeks post inoculation	Replicate	Total raw reads	Final cleaned reads	Reads aligned	Percent aligned
VBC1.1	SPCSV	3	1	17392927	15081146	12222990	81.05
VBC1.2	SPCSV	3	2	17518697	15544986	12189455	78.41
VBC1.3	SPCSV	3	3	14815442	12930641	9775041	75.6
VBC2.1	SPCSV	6	2	11372859	10651362	8013292	75.23
VBC2.2	SPCSV	6	3	12644157	12030958	9695638	80.59
VBC2.3	SPCSV	6	3	8810269	8186039	6397671	78.15
VBC3.1	SPCSV	12	1	22383423	12500464	7787448	62.3
VBC3.2	SPCSV	12	2	11459874	5873551	4011161	68.29
VBC3.3	SPCSV	12	3	14258401	13416728	9911024	73.87
VBD1.1	SPVD	3	1	15901194	13902637	10641389	76.54
VBD1.2	SPVD	3	2	18901080	16622387	12685637	76.32
VBD1.3	SPVD	3	3	15303128	13664748	10821504	79.19
VBD2.1	SPVD	6	1	13449278	12534048	9811417	78.28
VBD2.2	SPVD	6	2	14156047	13308522	10447201	78.5
VBD2.3	SPVD	6	3	14769720	13356657	9690068	72.55
VBD3.1	SPVD	12	1	10944381	9078447	6327432	69.7
VBD3.2	SPVD	12	2	12823556	11709145	8030947	68.59
VBD3.3	SPVD	12	3	11663262	9642584	6973548	72.32
VBF1.1	SPFMV	3	1	15850404	14356296	11842978	82.49
VBF1.2	SPFMV	3	2	14946431	13400123	11080529	82.69
VBF1.3	SPFMV	3	3	15962136	14325775	11651726	81.33
VBF2.1	SPFMV	6	1	11410426	9934894	6525473	65.68
VBF2.2	SPFMV	6	1	10515828	9681956	7751284	80.06
VBF2.3	SPFMV	6	2	21505364	20235141	15732935	77.75
VBF3.1	SPFMV	12	1	14037245	13310861	9273827	69.67
VBF3.2	SPFMV	12	2	12629311	11387597	7565709	66.44
VBF3.3	SPFMV	12	3	15661742	13803020	9647245	69.89
VBH1.1	Mock	3	1	14697418	13286343	9921267	74.67
VBH1.2	Mock	3	2	16566345	15007271	12113284	80.72
VBH1.3	Mock	3	3	14772682	13117765	10628933	81.03
VBH2.1	Mock	6	1	10152723	9300680	7311297	78.61
VBH2.2	Mock	6	2	12057544	11063114	8488525	76.73
VBH2.3	Mock	6	3	12406108	11405936	8858963	77.67
VBH3.1	Mock	12	1	9654008	8972732	6331672	70.57
VBH3.2	Mock	12	2	10859804	9871734	7007519	70.99
VBH3.3	Mock	12	3	12297448	11220412	7765830	69.21

## Sheet: Table S2
Supplementary Table 2 Summary statistics of sRNA data
Sample name	Treatment	Weeks post inoculation	Replicate	Total raw reads	Final cleaned reads	Reads aligned	Percent aligned
VBC_1_1	SPCSV	3	1	41920332	11628155	7175722	61.71
VBC_1_2	SPCSV	3	2	8452945	2583033	1646667	63.75
VBC_1_3	SPCSV	3	3	7309339	3415318	1913850	56.04
VBC_2_1	SPCSV	6	2	9465386	4655308	2887489	62.03
VBC_2_2	SPCSV	6	3	8601834	3555303	2194579	61.73
VBC_2_3	SPCSV	6	3	11436986	6023116	3703629	61.49
VBC_3_1	SPCSV	12	1	7868314	2262328	1488059	65.78
VBC_3_2	SPCSV	12	2	7884793	2200654	1404870	63.84
VBC_3_3	SPCSV	12	3	21609514	929286	559679	60.23
VBD_1_1	SPVD	3	1	7921291	3853547	2171168	56.34
VBD_1_2	SPVD	3	2	9355506	3933662	2126414	54.06
VBD_1_3	SPVD	3	3	7842557	2544949	1473592	57.9
VBD_2_1	SPVD	6	1	10692788	4983616	3052498	61.25
VBD_2_2	SPVD	6	2	10570422	3357293	2162838	64.42
VBD_2_3	SPVD	6	3	7339430	3163045	1946338	61.53
VBD_3_1	SPVD	12	1	25779363	5254137	3329553	63.37
VBD_3_2	SPVD	12	2	7271124	2769526	1668959	60.26
VBD_3_3	SPVD	12	3	8088540	2570647	1659012	64.54
VBF_1_1	SPFMV	3	1	8848272	3355874	2128373	63.42
VBF_1_2	SPFMV	3	2	8855516	3534434	2199171	62.22
VBF_1_3	SPFMV	3	3	7942166	3046723	1729184	56.76
VBF_2_1	SPFMV	6	1	10145726	3957246	2408797	60.87
VBF_2_2	SPFMV	6	1	9967997	4149093	2494041	60.11
VBF_2_3	SPFMV	6	2	8909685	2210871	1364521	61.72
VBF_3_1	SPFMV	12	1	8409029	3705057	2380901	64.26
VBF_3_2	SPFMV	12	2	8899740	3490437	2165659	62.05
VBF_3_3	SPFMV	12	3	7036240	3115631	1905812	61.17
VBH_1_1	Mock	3	1	8780374	3264285	1939355	59.41
VBH_1_2	Mock	3	2	7616743	2828513	1742137	61.59
VBH_1_3	Mock	3	3	9103898	4087671	2428111	59.4
VBH_2_1	Mock	6	1	7482793	2910295	1852099	63.64
VBH_2_2	Mock	6	2	8651645	3871312	2253428	58.21
VBH_2_3	Mock	6	3	7842352	2098199	1356123	64.63
VBH_3_1	Mock	12	1	7542630	3329863	2130782	63.99
VBH_3_2	Mock	12	2	8404944	3672702	2340443	63.73
VBH_3_3	Mock	12	3	8225588	3379946	2168634	64.16

## Sheet: Table S3
Supplementary Table 3. Differentially expressed miRNAs
Treatment	Total	Sequence	Families	Up/Down	Target	Function
SPCSV 3 wpi	0
SPFMV 3 wpi	0
SPVD 3 wpi	9	GGTGCAATGGGGGACGCCGAGC	unknown	Down	itf04g20830	golgin candidate
					itf00g20090	golgin candidate
		TGCTCACATCTCTTACTGTCACC	unknown	Up	itf11g04880	conserved hypothetical protein
		TTTCCTATGCCTCCCATTCCTA	unknown	Up	itf02g01490	DNAse I-like superfamily protein
					itf15g22060	NB-ARC domain-containing disease resistance protein
					itf15g22050	NB-ARC domain-containing disease resistance protein
					itf15g22030	Disease resistance protein (CC-NBS-LRR class) family
		TAGTCTTTCCTATTCCACCCAT	unknown	Up	itf15g17060	Disease resistance protein (TIR-NBS-LRR class) family
					itf03g20420	NB-ARC domain-containing disease resistance protein
					itf11g20310	NB-ARC domain-containing disease resistance protein
					itf15g04690	NB-ARC domain-containing disease resistance protein
					itf04g00730	NB-ARC domain-containing disease resistance protein
					itf09g24960	NB-ARC domain-containing disease resistance protein
					itf07g14280	NB-ARC domain-containing disease resistance protein
					itf13g01690	NB-ARC domain containing protein
					itf13g01750	Disease resistance protein (CC-NBS-LRR class) family
		TTTCCTATACCACATATCCCTA	unknown	Up	itf08g09480	transmembrane receptors;ATP binding
					itf01g30040	Putative methyltransferase family protein
		ATCGCGTTTCTTTGTATAACG	unknown	Up	itf15g06300	2-oxoglutarate-dependent dioxygenase family protein
		AGTGGGTGGGTAGGAAAAATT	unknown	Up	itf10g05890	hypothetical protein
					itf07g12440	ATPase E1-E2 type family protein / haloacid dehalogenase-like hydrolase family protein
		AGTGGGTGGATATGAAAGACT	unknown	Up	itf05g00410	cyclic nucleotide-gated channel
					itf05g05570	ovate family protein
					itf05g03200	UDP-glucosyl transferase 85A2
		TATTGGTCCGGATCAATCATA	unknown	Up	itf12g02760	2-oxoglutarate (2OG) and Fe(II)-dependent oxygenase superfamily protein
					itf13g22460	P-loop containing nucleoside triphosphate hydrolases superfamily protein
SPCSV 6 wpi	4	AGGTGTGGGAGCAAATGCAGA	unknown	Down	itf08g06560	toprim domain-containing protein
					itf07g08620	Homeodomain-like superfamily protein
					itf14g08580	P-loop containing nucleoside triphosphate hydrolases superfamily protein
		GATCATGTGGCAGCTTCACC	unknown	Down	itf15g19190	Phox (PX) domain-containing protein
					itf11g04050	Thioredoxin superfamily protein
					itf02g23810	Peptidyl-tRNA hydrolase II (PTH2) family protein
					itf15g08260	proteolysis
					itf11g05880	Phototropic-responsive NPH3 family protein
					itf07g08510	Protein kinase superfamily protein with octicosapeptide/Phox/Bem1p domain
					itf11g04610	Leucine-rich repeat (LRR) family protein
		GCTCTCTATGCTTCTGTCATC	miR156	Down	itf14g06920	glycine-rich RNA-binding protein
					itf13g01620	Tetratricopeptide repeat (TPR)-like superfamily protein
					itf12g00630	Eukaryotic aspartyl protease family protein
					itf08g02090	Transcription factor jumonji (jmj) family protein / zinc finger (C5HC2 type) family protein
					itf08g02610	nodulin MtN21 /EamA-like transporter family protein
					itf02g28170	ATP binding microtubule motor family protein
					itf02g28360	ATP binding microtubule motor family protein
					itf12g22530	DNA/RNA-binding protein Kin17, conserved region
		TCCAAAGGGATCGCATTGATCC	miR393	Up	itf03g00080	auxin signaling F-box
					itf07g18530	F-box/RNI-like superfamily protein
					itf04g24690	F-box/RNI-like superfamily protein
		TTTGGATTGAAGGGAGCTCTG	miR159	Up	itf04g17720	myb domain protein
					itf14g15890	myb domain protein
					itf04g28920	myb domain protein
					itf14g10520	myb domain protein
					itf04g32790	myb domain protein
					itf02g11180	myb domain protein
					itf01g20140	conserved hypothetical protein
					itf07g01150	myb domain protein
					itf01g06100	EXORDIUM like
					itf04g05350	chromatin remodeling
					itf09g22120	myb-like HTH transcriptional regulator family protein
					itf04g02760	myb-like HTH transcriptional regulator family protein
					itf10g15180	conserved hypothetical protein
					itf02g14890	hypothetical protein
					itf06g07650	conserved hypothetical protein
					itf12g00110	basic helix-loop-helix (bHLH) DNA-binding superfamily protein
					itf01g00670	Homeodomain-like transcriptional regulator
					itf07g15310	myb domain protein
SPFMV 6 wpi	0
SPVD 6 wpi	16	TTTGGATTGAAGGGAGCTCTG	miR159	Up	itf04g17720	myb domain protein
					itf14g15890	myb domain protein
					itf04g28920	myb domain protein
					itf14g10520	myb domain protein
					itf04g32790	myb domain protein
					itf02g11180	myb domain protein
					itf01g20140	conserved hypothetical protein
					itf07g01150	myb domain protein
					itf01g06100	EXORDIUM like
					itf04g05350	chromatin remodeling
					itf09g22120	myb-like HTH transcriptional regulator family protein
					itf04g02760	myb-like HTH transcriptional regulator family protein
					itf10g15180	conserved hypothetical protein
					itf02g14890	hypothetical protein
					itf06g07650	conserved hypothetical protein
					itf12g00110	basic helix-loop-helix (bHLH) DNA-binding superfamily protein
					itf01g00670	Homeodomain-like transcriptional regulator
					itf07g15310	myb domain protein
		CCCGCCTTGCATCAACTGAAT	miR168	Up	itf05g01040	Squamosa promoter-binding protein-like (SBP domain) transcription factor family protein
		AAGCTCAGGAGGGATAGCACC	miR390	Up	itf04g08940	Leucine-rich repeat receptor-like protein kinase family protein
					itf14g17800	Leucine-rich repeat receptor-like protein kinase family protein
					itf01g31370	Leucine-rich repeat receptor-like protein kinase family protein
					itf04g23540	Protein kinase superfamily protein
					itf10g18610	receptor-like kinase in flowers
					itf01g06340	Leucine-rich repeat transmembrane protein kinase
					itf14g02280	RNI-like superfamily protein
		GTTCAATAAAGCTGTGGGAAG	miR396	Up	itf12g24470	LUC7 N_terminus domain-containing protein
					itf06g23160	cytochrome P450, family 81, subfamily K, polypeptide
					itf03g07850	dolichyl-diphosphooligosaccharide-protein glycosyltransferase 48kDa subunit family protein
					itf04g33720	AP2/B3-like transcriptional factor family protein
		CCCGTCCTGTATCAATTGAAT	unknown	Up	itf07g07040	Targeting protein for Xklp2 (TPX2) domain containing protein
		TATTGGCCTGGTTCACTCAGA	miR171	Up	itf00g33730	cytochrome P450, family 96, subfamily A, polypeptide
		CCGAGCTTGTGGTGCCCAAAC	unknown	Up	itf06g13300	Biotin/lipoate A/B protein ligase family
		AAGCTCAGGAGGGATAGCGCC	miR390	Up	itf04g08940	Leucine-rich repeat receptor-like protein kinase family protein
					itf12g20410	Protein kinase superfamily protein
					itf14g17800	Leucine-rich repeat receptor-like protein kinase family protein
					itf01g31370	Leucine-rich repeat receptor-like protein kinase family protein
					itf01g06340	Leucine-rich repeat transmembrane protein kinase
					itf01g21330	Leucine-rich receptor-like protein kinase family protein
		GTCCAAGAAAGCTGTGGGAAA	miR396	Up	itf07g05510	Transcriptional factor B3 family protein
					itf07g05520	transcriptional factor B3 family protein
					itf07g05470	transcriptional factor B3 family protein
					itf14g07330	curculin-like (mannose-binding) lectin family protein / PAN domain-containing protein
					itf01g08280	conserved hypothetical protein
					itf07g05540	Transcriptional factor B3 family protein
					itf07g05530	transcriptional factor B3 family protein
					itf07g05550	Translation initiation factor 2, small GTP-binding protein
					itf09g00320	Protein of unknown function (DUF616)
		ATCGCGTTTCTTTGTATAACG	unknown	Up	itf15g06300	2-oxoglutarate-dependent dioxygenase family protein
		TTGAGCCGTGCCAATATCACG	miR171	Up	itf03g07810	GRAS family transcription factor
					itf13g15570	GRAS family transcription factor
					itf08g01150	GRAS family transcription factor
					itf13g08190	GRAS family transcription factor
					itf11g01190	GRAS family transcription factor
					itf04g02470	GRAS family transcription factor
		AGTGGGTGGATATGAAAGACT	unknown	Up	itf05g00410	cyclic nucleotide-gated channel
					itf05g05570	ovate family protein
					itf05g03200	UDP-glucosyl transferase 85A2
		AGTGGGTGGGTAGGAAAAATT	unknown	Up	itf10g05890	hypothetical protein
					itf07g12440	ATPase E1-E2 type family protein / haloacid dehalogenase-like hydrolase family protein
		TATTGGTCCGGATCAATCATA	unknown	Up	itf12g02760	2-oxoglutarate (2OG) and Fe(II)-dependent oxygenase superfamily protein
					itf13g22460	P-loop containing nucleoside triphosphate hydrolases superfamily protein
		AGATATTAGTGCGGTTCAATG	unknown	Up	no hit
		AGATGTTGGTGCGGTTCAATT	unknown	Up	itf11g01200	Nucleotidyltransferase family protein
					itf06g21620	glyoxal oxidase-related protein
					itf15g09260	Transducin/WD40 repeat-like superfamily protein
					itf15g02330	FMN binding
SPCSV 12 wpi	6	GGAATCTTGATGATGCTGCAG	miR172	Down	itf03g30150	Integrase-type DNA-binding superfamily protein
					itf12g04890	Integrase-type DNA-binding superfamily protein
					itf11g06870	related to AP2.7
					itf06g19790	related to AP2.7
					itf11g02740	related to AP2.7
					itf07g11080	related to AP2.7
					itf14g14750	related to AP2.7
					itf02g03160	myosin heavy chain-related
					itf15g13550	Aluminium activated malate transporter family protein
					itf09g10900	hydroxyproline-rich glycoprotein family protein
					itf03g19540	alpha/beta-Hydrolases superfamily protein
					itf06g01910	Sulfite exporter TauE/SafE family protein
					itf06g23720	S-locus lectin protein kinase family protein
					itf06g23740	S-locus lectin protein kinase family protein
					itf08g05410	S-locus lectin protein kinase family protein
					itf02g15730	protein serine/threonine kinases;protein kinases;ATP binding;sugar binding;kinases;carbohydrate binding
					itf07g11890	P-loop containing nucleoside triphosphate hydrolases superfamily protein
					itf09g13030	2-cysteine peroxiredoxin B
					itf13g20840	Agenet domain-containing protein
					itf10g20700	S-locus lectin protein kinase family protein
					itf06g17010	DNA-directed RNA polymerase III subunit Rpc31 domain containing protein
					itf15g17430	hypothetical protein
		CGTGATATTGATTCGGTCTCATC	unknown	Down	no hit
		TTCCACAGCTTTCTTGAACTG	miR396	Down	itf08g14780	hypothetical protein
					itf02g13870	AGAMOUS-like
					itf09g13810	growth-regulating factor
					itf08g02280	growth-regulating factor
					itf10g16530	growth-regulating factor
					itf05g06890	growth-regulating factor
					itf06g20580	growth-regulating factor
					itf12g26550	growth-regulating factor
					itf03g17480	growth-regulating factor
					itf15g04020	F-box family protein
					itf04g07320	ATPase E1-E2 type family protein / haloacid dehalogenase-like hydrolase family protein
					itf04g07310	ATPase E1-E2 type family protein / haloacid dehalogenase-like hydrolase family protein
					itf09g04140	zinc finger (C2H2 type) family protein
					itf06g18380	RING/U-box superfamily protein
					itf04g06700	exocyst subunit exo70 family protein D3
					itf03g28780	hypothetical protein
					itf11g01000	growth-regulating factor
					itf03g31130	growth-regulating factor
					itf08g05220	growth-regulating factor
					itf12g04480	growth-regulating factor
					itf01g32940	growth-regulating factor
					itf03g14950	Tetratricopeptide repeat (TPR)-like superfamily protein
					itf05g05580	pentatricopeptide (PPR) repeat-containing protein
					itf10g24430	RNA-binding protein
					itf08g04550	Granulin repeat cysteine protease family protein
					itf06g16420	Cation efflux family protein
					itf10g17270	Argonaute family protein
					itf01g21890	Phytosulfokine precursor protein (PSK) domain containing protein
					itf07g02700	lipoyltransferase
					itf10g23590	Protein of unknown function (DUF1005)
					itf02g14330	pfkB-like carbohydrate kinase family protein
					itf12g27080	conserved hypothetical protein
					itf12g16290	hypothetical protein
					itf14g02630	poly(A) binding protein
					itf15g04300	Eukaryotic rpb5 RNA polymerase subunit family protein
		AAGCTCAGGAGGGATAGCGCC	miR390	Up	itf04g08940	Leucine-rich repeat receptor-like protein kinase family protein
					itf12g20410	Protein kinase superfamily protein
					itf14g17800	Leucine-rich repeat receptor-like protein kinase family protein
					itf01g31370	Leucine-rich repeat receptor-like protein kinase family protein
					itf01g06340	Leucine-rich repeat transmembrane protein kinase
					itf01g21330	Leucine-rich receptor-like protein kinase family protein
		AGTGGGTGGGTAGGAAAAATT	unknown	Up	itf10g05890	hypothetical protein
					itf07g12440	ATPase E1-E2 type family protein / haloacid dehalogenase-like hydrolase family protein
		GGGTCGGCATGAGAGCACATG	unknown	Up	no hit
SPFMV 12 wpi	1	TTCCACAGCTTTCTTGAACTG	miR396	Down	itf08g14780	hypothetical protein
					itf02g13870	AGAMOUS-like
					itf09g13810	growth-regulating factor
					itf08g02280	growth-regulating factor
					itf10g16530	growth-regulating factor
					itf05g06890	growth-regulating factor
					itf06g20580	growth-regulating factor
					itf12g26550	growth-regulating factor
					itf03g17480	growth-regulating factor
					itf15g04020	F-box family protein
					itf04g07320	ATPase E1-E2 type family protein / haloacid dehalogenase-like hydrolase family protein
					itf04g07310	ATPase E1-E2 type family protein / haloacid dehalogenase-like hydrolase family protein
					itf09g04140	zinc finger (C2H2 type) family protein
					itf06g18380	RING/U-box superfamily protein
					itf04g06700	exocyst subunit exo70 family protein D3
					itf03g28780	hypothetical protein
					itf11g01000	growth-regulating factor
					itf03g31130	growth-regulating factor
					itf08g05220	growth-regulating factor
					itf12g04480	growth-regulating factor
					itf01g32940	growth-regulating factor
					itf03g14950	Tetratricopeptide repeat (TPR)-like superfamily protein
					itf05g05580	pentatricopeptide (PPR) repeat-containing protein
					itf10g24430	RNA-binding protein
					itf08g04550	Granulin repeat cysteine protease family protein
					itf06g16420	Cation efflux family protein
					itf10g17270	Argonaute family protein
					itf01g21890	Phytosulfokine precursor protein (PSK) domain containing protein
					itf07g02700	lipoyltransferase
					itf10g23590	Protein of unknown function (DUF1005)
					itf02g14330	pfkB-like carbohydrate kinase family protein
					itf12g27080	conserved hypothetical protein
					itf12g16290	hypothetical protein
					itf14g02630	poly(A) binding protein
					itf15g04300	Eukaryotic rpb5 RNA polymerase subunit family protein
SPVD 12 wpi	40	GGAATCTTGATGATGCTGCAG	miR172	Down	itf03g30150	Integrase-type DNA-binding superfamily protein
					itf12g04890	Integrase-type DNA-binding superfamily protein
					itf11g06870	related to AP2.7
					itf06g19790	related to AP2.7
					itf11g02740	related to AP2.7
					itf07g11080	related to AP2.7
					itf14g14750	related to AP2.7
					itf02g03160	myosin heavy chain-related
					itf15g13550	Aluminium activated malate transporter family protein
					itf09g10900	hydroxyproline-rich glycoprotein family protein
					itf03g19540	alpha/beta-Hydrolases superfamily protein
					itf06g01910	Sulfite exporter TauE/SafE family protein
					itf06g23720	S-locus lectin protein kinase family protein
					itf06g23740	S-locus lectin protein kinase family protein
					itf08g05410	S-locus lectin protein kinase family protein
					itf02g15730	protein serine/threonine kinases;protein kinases;ATP binding;sugar binding;kinases;carbohydrate binding
					itf07g11890	P-loop containing nucleoside triphosphate hydrolases superfamily protein
					itf09g13030	2-cysteine peroxiredoxin B
					itf13g20840	Agenet domain-containing protein
					itf10g20700	S-locus lectin protein kinase family protein
					itf06g17010	DNA-directed RNA polymerase III subunit Rpc31 domain containing protein
					itf15g17430	hypothetical protein
		TTCCACAGCTTTCTTGAACTG	miR396	Down	itf08g14780	hypothetical protein
					itf02g13870	AGAMOUS-like
					itf09g13810	growth-regulating factor
					itf08g02280	growth-regulating factor
					itf10g16530	growth-regulating factor
					itf05g06890	growth-regulating factor
					itf06g20580	growth-regulating factor
					itf12g26550	growth-regulating factor
					itf03g17480	growth-regulating factor
					itf15g04020	F-box family protein
					itf04g07320	ATPase E1-E2 type family protein / haloacid dehalogenase-like hydrolase family protein
					itf04g07310	ATPase E1-E2 type family protein / haloacid dehalogenase-like hydrolase family protein
					itf09g04140	zinc finger (C2H2 type) family protein
					itf06g18380	RING/U-box superfamily protein
					itf04g06700	exocyst subunit exo70 family protein D3
					itf03g28780	hypothetical protein
					itf11g01000	growth-regulating factor
					itf03g31130	growth-regulating factor
					itf08g05220	growth-regulating factor
					itf12g04480	growth-regulating factor
					itf01g32940	growth-regulating factor
					itf03g14950	Tetratricopeptide repeat (TPR)-like superfamily protein
					itf05g05580	pentatricopeptide (PPR) repeat-containing protein
					itf10g24430	RNA-binding protein
					itf08g04550	Granulin repeat cysteine protease family protein
					itf06g16420	Cation efflux family protein
					itf10g17270	Argonaute family protein
					itf01g21890	Phytosulfokine precursor protein (PSK) domain containing protein
					itf07g02700	lipoyltransferase
					itf10g23590	Protein of unknown function (DUF1005)
					itf02g14330	pfkB-like carbohydrate kinase family protein
					itf12g27080	conserved hypothetical protein
					itf12g16290	hypothetical protein
					itf14g02630	poly(A) binding protein
					itf15g04300	Eukaryotic rpb5 RNA polymerase subunit family protein
		TGCCTGGCTCCCTGTATGCCA	miR160	Down	itf04g06590	auxin response factor
					itf02g08580	auxin response factor
					itf04g30820	auxin response factor
					itf06g19540	auxin response factor
					itf07g11640	auxin response factor
					itf01g08320	hypothetical protein
					itf10g15190	phospholipase D alpha
		TTAGATTCACGCACAAACCCG	unknown	Down	itf10g17270	Jojoba acyl CoA reductase-related male sterility protein
					itf09g12470	Jojoba acyl CoA reductase-related male sterility protein
		TGATTGAGCCGTGCCAATATC	miR171	Down	itf11g01190	GRAS family transcription factor
					itf04g02470	GRAS family transcription factor
					itf08g01150	GRAS family transcription factor
					itf13g08190	GRAS family transcription factor
					itf03g07810	GRAS family transcription factor
					itf01g22190	CYCLIN D3;1
					itf15g00380	ATP binding cassette subfamily B1
					itf10g23100	Class I glutamine amidotransferase-like superfamily protein
		CGTGATATTGATTCGGTCTCATC	unknown	Down	no hit
		AGAATCTTGATGATGCTGCAT	miR172	Down	itf11g06870	related to AP2.7
					itf06g19790	related to AP2.7
					itf06g17010	DNA-directed RNA polymerase III subunit Rpc31 domain containing protein
					itf03g30150	Integrase-type DNA-binding superfamily protein
					itf07g11080	related to AP2.7
					itf11g02740	related to AP2.7
					itf14g14750	related to AP2.7
					itf12g04890	Integrase-type DNA-binding superfamily protein
					itf10g20700	S-locus lectin protein kinase family protein
					itf15g13550	Aluminium activated malate transporter family protein
					itf09g10900	hydroxyproline-rich glycoprotein family protein
					itf06g23720	S-locus lectin protein kinase family protein
					itf06g23740	S-locus lectin protein kinase family protein
					itf08g05410	S-locus lectin protein kinase family protein
					itf06g23730	S-locus lectin protein kinase family protein
					itf02g15730	protein serine/threonine kinases;protein kinases;ATP binding;sugar binding;kinases;carbohydrate binding
					itf06g01910	Sulfite exporter TauE/SafE family protein
					itf07g06760	MAP kinase
					itf03g02690	nucleic acid binding;sequence-specific DNA binding transcription factors;zinc ion binding
					itf02g03160	myosin heavy chain-related
					itf00g32700	Protein of unknown function (DUF1218)
					itf01g04690	Ribosomal protein L14p/L23e family protein
					itf10g15950	Ribosomal protein L14p/L23e family protein
					itf09g26200	hypothetical protein
					itf09g26110	Leucine-rich repeat (LRR) family protein
					itf09g26180	Leucine-rich repeat (LRR) family protein
					itf13g00350	Protein of unknown function (DUF630 and DUF632)
					itf01g12680	multidrug resistance-associated protein
					itf12g05030	conserved hypothetical protein
		TGCATTTGCACCTGCACCTAC	miR530	Down	itf13g20740	zinc knuckle (CCHC-type) family protein
					itf04g07560	zinc knuckle (CCHC-type) family protein
					itf11g06290	DNAJ heat shock N-terminal domain-containing protein
					itf01g20400	RNA polymerase I specific transcription initiation factor RRN3 protein
					itf15g21940	FRIGIDA-like protein
		TCCAAAGGGATCGCATTGATCC	miR393	Down	itf03g00080	auxin signaling F-box
					itf07g18530	F-box/RNI-like superfamily protein
					itf04g24690	F-box/RNI-like superfamily protein
		TGTGTTCTCAGGTCGCCCCTG	miR398	Down	itf03g13940	conserved hypothetical protein
					itf11g09730	Rubredoxin-like superfamily protein
					itf01g19350	Regulator of Vps4 activity in the MVB pathway protein
		CTATACAAAGAAATCGCGATTG	unknown	Down	itf01g28540	hypothetical protein
		TGACAGAAGAGAGTGAGCACA	miR156	Down	itf13g17290	squamosa promoter binding protein-like
					itf05g01040	Squamosa promoter-binding protein-like (SBP domain) transcription factor family protein
					itf01g24210	squamosa promoter binding protein-like
					itf13g21690	Squamosa promoter-binding protein-like (SBP domain) transcription factor family protein
					itf15g02920	squamosa promoter binding protein-like
					itf13g17160	Squamosa promoter-binding protein-like (SBP domain) transcription factor family protein
					itf08g18710	squamosa promoter binding protein-like
					itf02g02590	Squamosa promoter-binding protein-like (SBP domain) transcription factor family protein
					itf05g01080	squamosa promoter binding protein-like
					itf02g15160	squamosa promoter binding protein-like
					itf07g21130	squamosa promoter binding protein-like
					itf07g21150	Squamosa promoter-binding protein-like (SBP domain) transcription factor family protein
					itf09g22050	squamosa promoter-like
					itf07g21180	hypothetical protein
					itf11g12600	Squamosa promoter-binding protein-like (SBP domain) transcription factor family protein
					itf11g01650	Zinc-binding ribosomal protein family protein
					itf05g01620	Methylthiotransferase
					itf14g02560	Squamosa promoter-binding protein-like (SBP domain) transcription factor family protein
					itf11g11370	cytochrome P450, family 77, subfamily A, polypeptide 5 pseudogene
					itf06g21210	Thioredoxin superfamily protein
					itf11g01940	RING/U-box superfamily protein
					itf06g13840	Reticulon family protein
		TGCTCACATCTCTTACTGTCACC	unknown	Down	itf11g04880	conserved hypothetical protein
		TAATCTGCATCCTGAGGTCTA	miR2111	Down	itf02g03060	hypothetical protein
					itf12g07960	Galactose oxidase/kelch repeat superfamily protein
					itf08g04490	C2H2-like zinc finger protein
		TAGTCTTTCCTATTCCACCCAT	unknown	Down	itf15g17060	Disease resistance protein (TIR-NBS-LRR class) family
					itf03g20420	NB-ARC domain-containing disease resistance protein
					itf11g20310	NB-ARC domain-containing disease resistance protein
					itf15g04690	NB-ARC domain-containing disease resistance protein
					itf04g00730	NB-ARC domain-containing disease resistance protein
					itf09g24960	NB-ARC domain-containing disease resistance protein
					itf07g14280	NB-ARC domain-containing disease resistance protein
					itf13g01690	NB-ARC domain containing protein
					itf13g01750	Disease resistance protein (CC-NBS-LRR class) family
		TTGGCATTCTGTCCACCTCC	miR394	Down	itf08g10740	Galactose oxidase/kelch repeat superfamily protein
					itf13g17280	Galactose oxidase/kelch repeat superfamily protein
					itf15g14930	hypothetical protein
					itf06g24890	S-adenosylmethionine carrier
					itf01g26390	beta-amylase
					itf09g09190	alpha 1,4-glycosyltransferase family protein
					itf01g33830	RNA-binding protein 47B
					itf14g04890	Pectin lyase-like superfamily protein
		GGTGCAATGGGAGACGCCGAGA	unknown	Down	itf03g14710	fatty acid desaturase
					itf04g20830	golgin candidate
					itf00g20090	golgin candidate
					itf13g02230	Protein of unknown function (DUF1644)
		ATTTTTGAATGGAAGACTCATGTG	unknown	Down	itf12g10800	conserved hypothetical protein
					itf00g00750	F-box protein-related
					itf00g00710	F-box protein-related
		TTCCACAGCTTTCTTGAACTT	miR396	Down	itf08g14780	hypothetical protein
					itf02g13870	AGAMOUS-like
					itf04g06700	exocyst subunit exo70 family protein D3
					itf06g18380	RING/U-box superfamily protein
					itf03g28780	hypothetical protein
					itf08g04550	Granulin repeat cysteine protease family protein
					itf15g04300	Eukaryotic rpb5 RNA polymerase subunit family protein
					itf06g14520	NAD(P)-binding Rossmann-fold superfamily protein
					itf07g02700	lipoyltransferase
					itf15g04020	F-box family protein
					itf04g07320	ATPase E1-E2 type family protein / haloacid dehalogenase-like hydrolase family protein
					itf04g07310	ATPase E1-E2 type family protein / haloacid dehalogenase-like hydrolase family protein
					itf05g23300	Peroxidase superfamily protein
					itf12g16290	hypothetical protein
					itf14g02630	poly(A) binding protein
					itf15g14510	Saposin-like aspartyl protease family protein
					itf07g18420	F-box protein-related
					itf09g13810	growth-regulating factor
					itf08g02280	growth-regulating factor
					itf10g16530	growth-regulating factor
					itf05g06890	growth-regulating factor
					itf11g01000	growth-regulating factor
					itf06g20580	growth-regulating factor
					itf03g31130	growth-regulating factor
					itf12g26550	growth-regulating factor
					itf03g17480	growth-regulating factor
					itf08g05220	growth-regulating factor
					itf12g04480	growth-regulating factor
					itf01g32940	growth-regulating factor
					itf15g02110	Pentatricopeptide repeat (PPR) superfamily protein
					itf10g17270	Argonaute family protein
					itf08g03020	Protein of unknown function (DUF677)
					itf03g14950	Tetratricopeptide repeat (TPR)-like superfamily protein
					itf15g19800	Basic-leucine zipper (bZIP) transcription factor family protein
					itf10g11460	Peptidase C78, ubiquitin fold modifier-specific peptidase 1/
					itf04g19980	tubby like protein
					itf03g27480	Polynucleotidyl transferase, ribonuclease H-like superfamily protein
					itf01g19690	Disease resistance protein (CC-NBS-LRR class) family
					itf15g02290	SPX (SYG1/Pho81/XPR1) domain-containing protein / zinc finger (C3HC4-type RING finger) protein-related
					itf09g04140	zinc finger (C2H2 type) family protein
					itf14g06140	cytochrome P450, family 72, subfamily A, polypeptide
					itf00g18160	hypothetical protein
					itf00g18150	cytochrome P450, family 72, subfamily A, polypeptide
		TTAGATTCACGCACAAACTCG	miR403	Down	itf10g17270	Argonaute family protein
					itf09g12470	Jojoba acyl CoA reductase-related male sterility protein
		TTTCCTATACCACATATCCCTA	unknown	Down	itf08g09480	transmembrane receptors;ATP binding
					itf01g30040	Putative methyltransferase family protein
		TCGCTTGGTGCAGGTCGGGAA	miR168	Up	itf02g04890	Stabilizer of iron transporter SufD / Polynucleotidyl transferase
					itf04g13100	lipid phosphate phosphatase
					itf09g06090	Calmodulin-binding protein
		CCCGCCTTGCATCAACTGAAT	miR168	Up	itf05g01040	Squamosa promoter-binding protein-like (SBP domain) transcription factor family protein
		GGTGCAATGGGGGACGCCGAGC	unknown	Up	itf04g20830	golgin candidate
					itf00g20090	golgin candidate
		CCCGTCCTGTATCAATTGAAT	unknown	Up	itf07g07040	Targeting protein for Xklp2 (TPX2) domain containing protein
		TATTGGCCTGGTTCACTCAGA	miR171	Up	itf00g33730	cytochrome P450, family 96, subfamily A, polypeptide
		GTTCAATAAAGCTGTGGGAAG	miR396	Up	itf12g24470	LUC7 N_terminus domain-containing protein
					itf06g23160	cytochrome P450, family 81, subfamily K, polypeptide
					itf03g07850	dolichyl-diphosphooligosaccharide-protein glycosyltransferase 48kDa subunit family protein
					itf04g33720	AP2/B3-like transcriptional factor family protein
		GGGATTGGTGGATTGGAAAGC	unknown	Up	itf11g08270	alanine aminotransferase
					itf12g09820	receptor lectin kinase
					itf06g21610	Basic-leucine zipper (bZIP) transcription factor family protein
		AGATCATGTGGCAGCTTCACC	unknown	Up	itf02g23810	Peptidyl-tRNA hydrolase II (PTH2) family protein
					itf05g20490	yeast YAK1-related gene
		AGGTGTGGGAGCAAATGCAGA	unknown	Up	itf08g06560	toprim domain-containing protein
					itf07g08620	Homeodomain-like superfamily protein
					itf14g08580	P-loop containing nucleoside triphosphate hydrolases superfamily protein
		AAGCTCAGGAGGGATAGCGCC	miR390	Up	itf04g08940	Leucine-rich repeat receptor-like protein kinase family protein
					itf12g20410	Protein kinase superfamily protein
					itf14g17800	Leucine-rich repeat receptor-like protein kinase family protein
					itf01g31370	Leucine-rich repeat receptor-like protein kinase family protein
					itf01g06340	Leucine-rich repeat transmembrane protein kinase
					itf01g21330	Leucine-rich receptor-like protein kinase family protein
		CCGAGCTTGTGGTGCCCAAAC	unknown	Up	itf06g13300	Biotin/lipoate A/B protein ligase family
		GGGTCGGCATGAGAGCACATG	unknown	Up	no hit
		AGGTGCGGGAGCAAATGCAGA	unknown	Up	itf11g08320	ARID/BRIGHT DNA-binding domain-containing protein
		GTCCAAGAAAGCTGTGGGAAA	miR396	Up	itf07g05510	Transcriptional factor B3 family protein
					itf07g05520	transcriptional factor B3 family protein
					itf07g05470	transcriptional factor B3 family protein
					itf14g07330	curculin-like (mannose-binding) lectin family protein / PAN domain-containing protein
					itf01g08280	conserved hypothetical protein
					itf07g05540	Transcriptional factor B3 family protein
					itf07g05530	transcriptional factor B3 family protein
					itf07g05550	Translation initiation factor 2, small GTP-binding protein
					itf09g00320	Protein of unknown function (DUF616)
		GAAGGCTTGGGGTGAGAACGG	unknown	Up	itf01g02570	Etoposide-induced protein 2.4 (EI24) domain containing protein
					itf12g10210	Protein kinase protein with tetratricopeptide repeat domain
		AGTGGGTGGATATGAAAGACT	unknown	Up	itf05g00410	cyclic nucleotide-gated channel
					itf05g05570	ovate family protein
					itf05g03200	UDP-glucosyl transferase 85A2
		AGTGGGTGGGTAGGAAAAATT	unknown	Up	itf10g05890	hypothetical protein
					itf07g12440	ATPase E1-E2 type family protein / haloacid dehalogenase-like hydrolase family protein
		AGATGTTGGTGCGGTTCAATT	unknown	Up	itf11g01200	Nucleotidyltransferase family protein
					itf06g21620	glyoxal oxidase-related protein
					itf15g09260	Transducin/WD40 repeat-like superfamily protein
					itf15g02330	FMN binding
		AGATATTAGTGCGGTTCAATG	unknown	Up	no hit

## Sheet: Table S4
Supplementary Table 4. Differentially expressed phasiRNAs
Treatment	Total	Sequence	Up/Down	Target	Function
SPCSV 3 wpi	0
SPFMV 3 wpi	0
SPVD 3 wpi	3	AAAGACTATGCATCATCAACA	Up	itf00g20710	cysteine-rich RLK (RECEPTOR-like protein kinase)
				itf00g37240	hypothetical protein
				itf07g23930	Phosphofructokinase family protein
				itf10g23410	global transcription factor group E7
				itf09g04810	malonyl-CoA decarboxylase family protein
				itf10g25170	squalene synthase
		TCTAGCTAAAGTAGTCTTTCC	Up	itf00g30480	NB-ARC domain-containing disease resistance protein
				itf09g25610	NB-ARC domain-containing disease resistance protein
				itf13g01690	NB-ARC domain containing protein
				itf04g00730	NB-ARC domain-containing disease resistance protein
				itf13g01710	NB-ARC domain-containing disease resistance protein
				itf13g12870	Disease resistance protein (CC-NBS-LRR class) family
				itf13g01720	Disease resistance protein (CC-NBS-LRR class) family
				itf13g01750	Disease resistance protein (CC-NBS-LRR class) family
				itf13g01700	Disease resistance protein (CC-NBS-LRR class) family
				itf03g20420	NB-ARC domain-containing disease resistance protein
				itf15g22510	NB-ARC domain-containing disease resistance protein
				itf07g07900	NB-ARC domain-containing disease resistance protein
				itf13g03950	NB-ARC domain-containing disease resistance protein
				itf07g22430	NB-ARC domain-containing disease resistance protein
				itf10g05570	Disease resistance protein (CC-NBS-LRR class) family
				itf04g34330	PRLI-interacting factor, putative
				itf11g20080	NB-ARC domain-containing disease resistance protein
				itf09g24960	NB-ARC domain-containing disease resistance protein
				itf13g03990	LRR and NB-ARC domains-containing disease resistance protein
				itf03g19910	NB-ARC domain-containing disease resistance protein
				itf13g01730	NB-ARC domain-containing disease resistance protein
				itf13g01470	Disease resistance protein (CC-NBS-LRR class) family
				itf13g03980	Disease resistance protein (CC-NBS-LRR class) family
				itf00g08630	NB-ARC domain-containing disease resistance protein
				itf07g22460	NB-ARC domain-containing disease resistance protein
				itf13g05860	NB-ARC domain-containing disease resistance protein
				itf13g02540	NB-ARC domain-containing disease resistance protein
				itf14g04500	NB-ARC domain-containing disease resistance protein
				itf11g20300	NB-ARC domain-containing disease resistance protein
				itf11g20480	NB-ARC domain-containing disease resistance protein
				itf11g20280	NB-ARC domain-containing disease resistance protein
				itf11g20320	NB-ARC domain-containing disease resistance protein
				itf13g01480	Disease resistance protein (CC-NBS-LRR class) family
				itf11g20440	NB-ARC domain-containing disease resistance protein
				itf14g17320	SMAD/FHA domain-containing protein
		TTTGCAAGTGTTGTCTTCTCC	Up	itf10g16460	P-loop containing nucleoside triphosphate hydrolases superfamily protein
				itf04g34230	Disease resistance protein (CC-NBS-LRR class) family
				itf08g03080	ATP binding microtubule motor family protein
				itf03g20950	NB-ARC domain-containing disease resistance protein
				itf11g06270	AAA-type ATPase family protein
				itf04g13660	conserved hypothetical protein
				itf03g06360	Arabidopsis protein of unknown function (DUF241)
				itf03g06370	Arabidopsis protein of unknown function (DUF241)
				itf01g15310	isopentenyltransferase
				itf12g23680	Integrase-type DNA-binding superfamily protein
SPCSV 6 wpi	7	GTCCTCCCTCCCCAACTCGTC	Down	itf08g08090	RING/U-box superfamily protein
				itf15g00220	Protein kinase superfamily protein
				itf15g00230	Protein kinase superfamily protein
				itf14g09500	F-box family protein
		ACCCCCACAAGCTGCAGTTTT	Down	itf10g06990	Cyclin B2;3
				itf10g06980	Cyclin B2;3
				itf10g01140	Cyclin B2;3
				itf10g01130	Cyclin B2;3
				itf00g21320	RNA-directed DNA polymerase (reverse transcriptase)-related family protein
				itf01g03850	cysteine-rich RLK (RECEPTOR-like protein kinase)
				itf13g02040	Mitochondrial substrate carrier family protein
		CACTGTACAAATGAAAGCGTC	Up	no hit
		TGTGTCGGAAATTTTTTGGCA	Up	itf04g01530	NAD-dependent malic enzyme
				itf03g04010	AINTEGUMENTA-like
				itf08g11620	HD domain-containing metal-dependent phosphohydrolase family protein
		ACAAAATGTTTCATAAGCTCT	Up	itf04g09080	proton gradient regulation
				itf03g06740	Protein of unknown function (DUF630) ;Protein of unknown function (DUF632)
				itf03g14730	2-oxoglutarate (2OG) and Fe(II)-dependent oxygenase superfamily protein
				itf01g15400	Cyclophilin-like peptidyl-prolyl cis-trans isomerase family protein
				itf03g23690	6-phosphogluconolactonase
				itf10g05210	acyl-activating enzyme
				itf10g12950	Histidine kinase-, DNA gyrase B-, and HSP90-like ATPase family protein
				itf10g20200	disease resistance protein (TIR class), putative
		ACGAGCGTGCATTGGGCTGTG	Up	itf10g01140	Cyclin B2;3
				itf10g06990	Cyclin B2;3
				itf10g01130	Cyclin B2;3
		GTATAGGAAATACAACTTTGA	Up	no hit
SPFMV 6 wpi	0
SPVD 6 wpi	3	GTCCTCCCTCCCCAACTCGTC	Down	itf08g08090	RING/U-box superfamily protein
				itf15g00220	Protein kinase superfamily protein
				itf15g00230	Protein kinase superfamily protein
				itf14g09500	F-box family protein
		AAAGACTATGCATCATCAACA	Up	itf00g20710	cysteine-rich RLK (RECEPTOR-like protein kinase)
				itf00g37240	hypothetical protein
				itf07g23930	Phosphofructokinase family protein
				itf10g23410	global transcription factor group E7
				itf09g04810	malonyl-CoA decarboxylase family protein
				itf10g25170	squalene synthase
		GTATAGGAAATACAACTTTGA	Up	no hit
SPCSV 12 wpi	0
SPFMV 12 wpi	0
SPVD 12 wpi	6	CAAGGTTTTCTCAGCATCTTC	Down	itf09g10860	Protein kinase protein with adenine nucleotide alpha hydrolases-like domain
				itf08g15250	Galactose oxidase/kelch repeat superfamily protein
				itf12g22900	DHFS-FPGS homolog B
				itf12g25800	UDP-Glycosyltransferase superfamily protein
				itf00g35830	UDP-Glycosyltransferase superfamily protein
				itf05g19170	hypothetical protein
				itf04g08570	MUTL protein homolog
				itf14g00590	plasmodesmata-located protein
				itf05g01160	Acyl transferase/acyl hydrolase/lysophospholipase superfamily protein
				itf13g10360	hypothetical protein
				itf03g11540	Transducin/WD40 repeat-like superfamily protein
				itf02g08070	Synaptobrevin family protein
				itf01g01380	DNA polymerase V family
				itf12g06700	cullin
				itf10g24360	RNA-binding protein 47B
				itf15g18380	NB-ARC domain-containing disease resistance protein
				itf04g11680	chromatin-remodeling protein
				itf01g12020	Transducin family protein / WD-40 repeat family protein
				itf10g05610	conserved hypothetical protein
				itf14g11930	UDP-glycosyltransferase 73B4
				itf15g22160	Enhancer of polycomb-like transcription factor protein
		TTGTACAGTGACAAGTATTTG	Down	itf15g17520	DOMON domain-containing protein / dopamine beta-monooxygenase N-terminal domain-containing protein
				itf01g31080	N-terminal C2 in EEIG1 and EHBP1 proteins domain containing protein
		TCTAGCTAAAGTAGTCTTTCC	Down	itf00g30480	NB-ARC domain-containing disease resistance protein
				itf09g25610	NB-ARC domain-containing disease resistance protein
				itf13g01690	NB-ARC domain containing protein
				itf04g00730	NB-ARC domain-containing disease resistance protein
				itf13g01710	NB-ARC domain-containing disease resistance protein
				itf13g12870	Disease resistance protein (CC-NBS-LRR class) family
				itf13g01720	Disease resistance protein (CC-NBS-LRR class) family
				itf13g01750	Disease resistance protein (CC-NBS-LRR class) family
				itf13g01700	Disease resistance protein (CC-NBS-LRR class) family
				itf03g20420	NB-ARC domain-containing disease resistance protein
				itf15g22510	NB-ARC domain-containing disease resistance protein
				itf07g07900	NB-ARC domain-containing disease resistance protein
				itf13g03950	NB-ARC domain-containing disease resistance protein
				itf07g22430	NB-ARC domain-containing disease resistance protein
				itf10g05570	Disease resistance protein (CC-NBS-LRR class) family
				itf04g34330	PRLI-interacting factor, putative
				itf11g20080	NB-ARC domain-containing disease resistance protein
				itf09g24960	NB-ARC domain-containing disease resistance protein
				itf13g03990	LRR and NB-ARC domains-containing disease resistance protein
				itf03g19910	NB-ARC domain-containing disease resistance protein
				itf13g01730	NB-ARC domain-containing disease resistance protein
				itf13g01470	Disease resistance protein (CC-NBS-LRR class) family
				itf13g03980	Disease resistance protein (CC-NBS-LRR class) family
				itf00g08630	NB-ARC domain-containing disease resistance protein
				itf07g22460	NB-ARC domain-containing disease resistance protein
				itf13g05860	NB-ARC domain-containing disease resistance protein
				itf13g02540	NB-ARC domain-containing disease resistance protein
				itf14g04500	NB-ARC domain-containing disease resistance protein
				itf11g20300	NB-ARC domain-containing disease resistance protein
				itf11g20480	NB-ARC domain-containing disease resistance protein
				itf11g20280	NB-ARC domain-containing disease resistance protein
				itf11g20320	NB-ARC domain-containing disease resistance protein
				itf13g01480	Disease resistance protein (CC-NBS-LRR class) family
				itf11g20440	NB-ARC domain-containing disease resistance protein
				itf14g17320	SMAD/FHA domain-containing protein
		TTTGCAAGTGTTGTCTTCTCC	Down	itf10g16460	P-loop containing nucleoside triphosphate hydrolases superfamily protein
				itf04g34230	Disease resistance protein (CC-NBS-LRR class) family
				itf08g03080	ATP binding microtubule motor family protein
				itf03g20950	NB-ARC domain-containing disease resistance protein
				itf11g06270	AAA-type ATPase family protein
				itf04g13660	conserved hypothetical protein
				itf03g06360	Arabidopsis protein of unknown function (DUF241)
				itf03g06370	Arabidopsis protein of unknown function (DUF241)
				itf01g15310	isopentenyltransferase
				itf12g23680	Integrase-type DNA-binding superfamily protein
		ACGAGCGTGCATTGGGCTGTG	Up	itf10g01140	Cyclin B2;3
				itf10g06990	Cyclin B2;3
				itf10g01130	Cyclin B2;3
		AGCTCGAGGAGGAAGAAAGAT	Up	itf10g01140	Cyclin B2;3
				itf10g01130	Cyclin B2;3
				itf10g06990	Cyclin B2;3
				itf12g04480	growth-regulating factor
				itf12g21720	Rubisco accumulation factor 2, chloroplastic
				itf14g13680	gamma tonoplast intrinsic protein
				itf07g13050	pentatricopeptide (PPR) repeat-containing protein
				itf15g23910	pumilio
				itf02g11870	photosystem II reaction center PSB29 protein
